# Supplementary material for: An MRI-based radiomics nomogram for preoperative prediction of Ki-67 index in nasopharyngeal carcinoma: a two-center study
Source: Front Oncol. 2024 Dec 20;14:1423304. doi: 10.3389/fonc.2024.1423304 (PMC11695239; doi:10.3389/fonc.2024.1423304)
Supplement: Supplementary file 1 [file DataSheet1.xlsx]

## Sheet: training set
Radiomics features extracted from tumours of each patient in the training set
		T2WI	T2WI	T2WI	T2WI	T2WI	T2WI	T2WI	T2WI	T2WI	T2WI	T2WI	T2WI	T2WI	T2WI	T2WI	T2WI	T2WI	T2WI	T2WI	T2WI	T2WI	T2WI	T2WI	T2WI	T2WI	T2WI	T2WI	T2WI	T2WI	T2WI	T2WI	T2WI	T2WI	T2WI	T2WI	T2WI	T2WI	T2WI	T2WI	T2WI	T2WI	T2WI	T2WI	T2WI	T2WI	T2WI	T2WI	T2WI
		1	2	3	4	5	6	7	8	9	10	11	12	13	14	15	16	17	18	19	20	21	22	23	24	25	26	27	28	29	30	31	32	33	34	35	36	37	38	39	40	41	42	43	44	45	46	47	48
		original	original	original	original	original	original	original	original	original	original	original	original	original	original	original	original	original	original	original	original	original	original	original	original	original	original	original	original	original	original	original	original	original	original	original	original	original	original	original	original	original	original	original	original	original	original	original	original
		shape	shape	shape	shape	shape	shape	shape	shape	shape	shape	shape	shape	shape	shape	firstorder	firstorder	firstorder	firstorder	firstorder	firstorder	firstorder	firstorder	firstorder	firstorder	firstorder	firstorder	firstorder	firstorder	firstorder	firstorder	firstorder	firstorder	glcm	glcm	glcm	glcm	glcm	glcm	glcm	glcm	glcm	glcm	glcm	glcm	glcm	glcm	glcm	glcm
ID	GROUP	Elongation	Flatness	LeastAxisLength	MajorAxisLength	Maximum2DDiameterColumn	Maximum2DDiameterRow	Maximum2DDiameterSlice	Maximum3DDiameter	MeshVolume	MinorAxisLength	Sphericity	SurfaceArea	SurfaceVolumeRatio	VoxelVolume	10Percentile	90Percentile	Energy	Entropy	InterquartileRange	Kurtosis	Maximum	MeanAbsoluteDeviation	Mean	Median	Minimum	Range	RobustMeanAbsoluteDeviation	RootMeanSquared	Skewness	TotalEnergy	Uniformity	Variance	Autocorrelation	ClusterProminence	ClusterShade	ClusterTendency	Contrast	Correlation	DifferenceAverage	DifferenceEntropy	DifferenceVariance	Id	Idm	Idmn	Idn	Imc1	Imc2	InverseVariance
1	1	0.58427	0.379305	17.3664	45.7848	50.2892	49.0306	33.2415	52.811	13055.3	26.7507	0.632089	4241.94	0.32492	13098	557	1406	12921041086	5.62944	467	2.31422	1705	261.558	941.683	898	151	1554	193.148	993.222	0.218027	12921041086	0.0225892	99723.6	1226.92	847072	2179.19	607.454	42.5546	0.869257	4.83262	3.7284	18.2896	0.297538	0.207111	0.989769	0.932302	-0.209628	0.943421	0.211514
2	1	0.80048	0.418324	7.20645	17.2269	18.6011	17.4929	15.5242	20.2485	1033.12	13.7898	0.698987	707.05	0.68438	1050	433.9	833	434876818	4.5678	226.75	2.32545	1021	125.415	625.97	622	201	820	94.6551	643.559	0.14161	434876818	0.0467392	22330.6	354.002	29934.3	81.8348	117.144	19.2796	0.716408	3.31922	3.19955	7.75433	0.362053	0.275738	0.983373	0.913851	-0.19843	0.903229	0.280535
3	1	0.572071	0.285112	7.65649	26.8543	24.6982	15.6525	22.8473	27.0924	1287.38	15.3626	0.565905	1011.29	0.785547	1309	583.6	847.4	689831916	4.11501	124	3.79978	1078	82.2235	717.933	721	310	768	53.9658	725.942	-0.33943	689831916	0.0717633	11564.1	316.818	12069.2	-190.88	54.7776	8.32765	0.733259	2.19085	2.6641	3.34625	0.441562	0.365453	0.992107	0.938585	-0.205314	0.883352	0.355395
4	1	0.609094	0.43655	12.4597	28.5412	30.4795	22.8473	28.4429	32.7719	2212.79	17.3843	0.609431	1347.47	0.608947	2240	478.9	685	792899556	3.71221	111	3.48269	978	65.3273	589.254	601	267	711	45.8872	594.956	-0.364051	792899556	0.0903651	6753.24	212.2	3316.97	-69.4964	31.4145	6.82695	0.639875	1.96591	2.55131	2.8345	0.466914	0.396178	0.992644	0.941056	-0.14357	0.779049	0.376666
5	1	0.637181	0.428013	14.1266	33.0051	29.0689	33.6155	26.4008	39.7492	5456.92	21.0302	0.636055	2356.61	0.431857	5487	829	1224.4	6026210063	4.6218	204	2.85991	1549	120.71	1037.02	1045	616	933	84.6762	1047.98	0.0246083	6026210063	0.0471146	22860.6	358.234	45730.5	-17.9612	126.666	10.3549	0.847421	2.42021	2.78394	4.16267	0.421953	0.343171	0.993029	0.942553	-0.235618	0.926538	0.342716
6	1	0.681723	0.537481	15.7657	29.3326	31.3847	24.8395	31.3209	34.4384	4307.83	19.9967	0.590531	2168.11	0.503294	4339	454	684	1415637465	3.84284	137	2.65246	885	74.2061	564.128	556	319	566	55.3288	571.191	0.375701	1415637465	0.0780077	8018.1	132.355	5004.22	101.373	45.0135	3.65299	0.849352	1.37969	2.13194	1.66485	0.548892	0.499525	0.993857	0.948021	-0.273515	0.92436	0.452015
7	1	0.408213	0.31868	23.2605	72.9902	66.1211	40.025	68.0661	69.5485	16842.3	29.7956	0.449342	7071.45	0.419862	16932	312	690	4532671192	4.61904	189	4.36172	1421	119.595	493.311	478	32	1389	80.0179	517.396	0.807586	4532671192	0.049285	24342.9	402.363	82711.1	1375.87	136.5	16.1139	0.788558	2.99671	3.0968	6.84094	0.382136	0.297567	0.994974	0.951035	-0.168604	0.871273	0.29958
8	1	0.861848	0.622134	12.8965	20.7295	24.0832	21.4009	21.8403	25.7099	2322.38	17.8656	0.64859	1307.58	0.563037	2348	418.7	714	782098318	4.28707	145	3.83274	1058	92.0525	564.391	562	193	865	60.6074	577.141	0.267817	782098318	0.0629888	14554.1	284.621	22708.7	180.047	77.5423	10.5996	0.757707	2.48495	2.83673	4.23699	0.414501	0.333841	0.992055	0.938071	-0.186602	0.879091	0.332108
9	1	0.987293	0.683916	17.4169	25.4664	32.6956	32.5576	32.28	33.9706	6059.21	25.1428	0.628992	2555.34	0.421729	6093	475	677	2032250028	3.80962	105	7.97546	1264	67.7407	570.232	561	230	1034	44.2427	577.528	0.948159	2032250028	0.0905532	8374.25	217.778	15063.3	306.362	45.1355	6.51639	0.747023	1.67912	2.40284	3.63966	0.518604	0.462883	0.996491	0.963185	-0.214615	0.886861	0.427696
10	1	0.925778	0.492343	6.83915	13.891	14.4222	15.6205	15.2643	17.1172	753.875	12.86	0.751166	533.271	0.707373	768	923.452	1254.66	9.33469e+08	4.37938	169.054	2.89338	1457.63	101.885	1095.07	1097.31	708.961	748.671	71.5432	1102.48	-0.118856	9.33469e+08	0.055542	16286.4	274.747	17520.4	-107.302	77.5248	15.5023	0.662067	3.09897	3.03788	5.47029	0.361077	0.271042	0.984609	0.913486	-0.185674	0.880234	0.27922
11	1	0.268327	0.185084	9.5916	51.8229	44.6878	24.3516	21.5407	44.7884	2048.12	13.9055	0.537204	1451.83	0.708858	2084	405	594	520100909	3.62378	105	3.90677	874	60.5734	493.692	490	249	625	42.9162	499.568	0.38803	520100909	0.0952514	5836.37	133.769	2811.12	46.2037	28.7892	6.66051	0.62292	1.86606	2.50452	3.04775	0.486411	0.421772	0.990615	0.936514	-0.15026	0.7835	0.396961
12	1	0.524383	0.444744	15.4185	34.6683	38.2099	25.807	33.2415	38.6782	4137.5	18.1795	0.615502	2024.95	0.489413	4172	465	641	1311305581	3.57098	84	4.30031	872	55.4346	555.756	555.5	255	617	35.6985	560.634	0.24984	1311305581	0.105616	5446.03	169.745	3198.86	32.7674	28.6405	4.0057	0.753997	1.42442	2.21063	1.91449	0.547843	0.498068	0.993799	0.948572	-0.210167	0.865677	0.442427
13	1	0.959858	0.721759	6.21791	8.61495	10.2956	9.43398	9.48683	10.7238	287.958	8.26913	0.831983	253.468	0.880224	297	541.8	802	128853014	3.83431	115	2.72916	882	75.1349	651.859	637	434	448	52.7897	658.672	0.480135	128853014	0.0822478	8928.92	98.2753	5647.65	180.779	44.9107	7.95493	0.692701	2.18678	2.58298	2.84407	0.44241	0.364923	0.979272	0.902806	-0.257556	0.915072	0.339743
14	1	0.632298	0.612377	20.0195	32.6914	26.9258	30.0832	31.1448	34.1906	3467.62	20.6707	0.528166	2097.66	0.604927	3506	418	698	1112134924	4.14779	152	3.45103	1082	89.0776	552.12	544	294	788	63.2701	563.213	0.598838	1112134924	0.0653651	12372.2	150.886	12357.5	235.918	65.5216	8.69303	0.764708	2.18852	2.68025	3.73706	0.443807	0.369287	0.99232	0.940529	-0.194474	0.878416	0.365072
15	1	0.828305	0.697701	18.8633	27.0364	26.5707	31.6228	32.45	34.9428	7534.58	22.3944	0.740052	2511.47	0.333326	7563	607	896	4354642982	4.24285	157	3.42696	1211	91.9602	749.81	744	329	882	64.1731	758.803	0.329471	4354642982	0.0622237	13567.3	325.98	17019.5	165.52	73.8706	12.9885	0.701074	2.59398	2.92349	6.01649	0.420127	0.343064	0.990462	0.936342	-0.161179	0.841811	0.337732
16	1	0.896726	0.557426	14.7607	26.4802	32.5576	26.8328	28.0179	34.0735	5711.29	23.7455	0.650589	2375.02	0.415846	5742	258	403	709592738	3.19072	61	6.28371	762	46.2717	345.506	359	55	707	27.401	351.539	-0.440108	709592738	0.156386	4204.91	158.234	2867.99	-78.0574	22.3584	2.12175	0.824907	0.952236	1.80692	1.19199	0.646067	0.618935	0.997537	0.969418	-0.287663	0.903214	0.464779
17	1	0.711778	0.324563	4.74308	14.6137	11.1803	13.4164	12.8062	14.8661	309.333	10.4017	0.636011	347.78	1.12429	325	1084.7	1512.28	5.63471e+08	4.69427	215.523	2.76534	1736.07	129.76	1306.49	1310.51	898.254	837.815	89.2262	1316.72	-0.0726867	5.63471e+08	0.0447716	26841.5	346.635	35370.4	-24.4443	114.35	35.7702	0.512739	4.73854	3.55967	12.5239	0.279072	0.182876	0.97315	0.887653	-0.30233	0.967858	0.190616
18	1	0.974385	0.497728	9.77224	19.6337	23.7065	21.587	20.5913	25.0998	1974.46	19.1308	0.667034	1141.04	0.577901	2002	499	779	865962030	4.19191	146.75	3.16225	1012	88.3402	648.112	653	265	747	61.1178	657.684	-0.211877	865962030	0.0647704	12499.4	290.407	12252.4	-77.1887	62.2026	8.16613	0.76574	2.18398	2.65889	3.26648	0.436965	0.360834	0.991761	0.9369	-0.197479	0.883863	0.367101
19	1	0.477753	0	0	9.91226	8.06226	10.6301	9.21954	10.8167	211.167	4.73561	0.805539	212.887	1.00814	252	863.5	1250.5	39547308	4.1598	256	2.01537	1327	137.278	1036	999.5	721	606	105.691	1048.11	0.165216	2.76831e+08	0.066358	25240.3	234.699	35420.6	22.1881	137.157	18.6269	0.757221	3.38781	2.96508	6.87232	0.359402	0.269637	0.974459	0.891642	-0.669649	0.997852	0.234242
20	1	0.642862	0.501171	13.3029	26.5437	29.5296	22.0227	27.313	30.7571	2776.08	17.0639	0.522728	1827.39	0.65826	2810	1494.9	3128.3	15697618300	6.66863	779.75	3.35847	4308	500.968	2273.01	2245	443	3865	333.173	2363.54	0.332947	15697618300	0.0118466	419767	6250.54	1.94547e+07	48467.4	2368.37	282.32	0.786919	12.798	5.04596	112.985	0.155431	0.0803586	0.988897	0.927738	-0.305231	0.991145	0.0832705
21	1	0.84517	0.611752	20.371	33.2995	38.9487	32.0156	35.4683	39.1535	8452.71	28.1437	0.514678	3898.94	0.461265	8508	971.352	1622.65	1.41829e+10	5.3493	317.861	3.32598	2252.63	200.261	1265.44	1231.36	397.537	1855.09	135.159	1291.13	0.532505	1.41829e+10	0.0297974	65662.7	1429.77	409048	3921.44	355.671	65.9417	0.687544	6.1923	4.02249	25.6061	0.254503	0.165847	0.989041	0.928185	-0.12992	0.835769	0.171006
22	1	0.40511	0.365971	12.5323	34.2439	30.4138	34.4819	18.868	36.8511	2722.54	13.8726	0.629373	1498.16	0.550281	2754	922	1319	3484147553	4.58069	218	2.53372	1524	121.543	1114.95	1106	645	879	89.4617	1124.78	-0.000737175	3484147553	0.0471988	21998.8	439.449	35816.4	85.0167	123.877	13.6403	0.801404	2.85016	2.99446	5.24529	0.384825	0.298823	0.989833	0.929838	-0.203033	0.907111	0.298342
23	1	0.527778	0.363692	13.9227	38.2817	41.1096	30.0832	31.257	41.3038	5699.42	20.2042	0.62731	2459.74	0.431577	5733	468	705	1967765817	3.91067	134	2.9171	931	76.064	578.388	569	235	696	55.2507	585.863	0.402864	1967765817	0.0762988	8702.12	228.506	6504.69	147.085	49.65	4.66788	0.827842	1.58105	2.3089	2.10067	0.517348	0.459988	0.994597	0.950354	-0.238407	0.910006	0.429482
24	1	0.969318	0.436717	10.7132	24.5312	28.178	25.2389	26.1725	32.45	3034	23.7785	0.5782	1752.87	0.577742	3066	514	774	1352132515	4.01458	124	3.34136	925	79.4293	656.216	670	284	641	53.053	664.085	-0.591036	1352132515	0.0749659	10389.7	265.007	9904.6	-209.668	53.7149	6.09063	0.794066	1.85312	2.4823	2.55682	0.479324	0.411554	0.991923	0.938571	-0.214231	0.892135	0.390479
25	1	0.386149	0.325408	16.0092	49.1974	40.3113	23.4307	40.7922	41.0974	2958.12	18.9975	0.40801	2442.44	0.825673	3006	483.5	939	1655882488	4.86711	243	3.12559	1197	143.421	719.899	732	53	1144	99.5795	742.199	-0.406359	1655882488	0.0399702	32604.7	821.861	74067.3	-857.27	152.714	39.5031	0.586769	4.62544	3.64815	17.0398	0.308827	0.219612	0.982702	0.914411	-0.139706	0.832233	0.223534
26	1	0.768096	0	0	7.92927	7.81025	7.07107	8.60233	9.27362	162.083	6.09044	0.870491	165.15	1.01892	190	487.4	643.9	11888587	3.05361	81	2.01234	661	48.3947	556.447	554	463	198	36.7667	559.337	0.251583	5.94429e+07	0.130194	3223.88	23.5872	313.376	5.41	11.6149	9.22684	0.116393	2.34901	2.5962	3.56632	0.439451	0.364255	0.911138	0.814807	-0.273302	0.895107	0.32809
27	1	0.894397	0.48851	11.5795	23.7036	25.4951	24.1661	27.7849	28.2312	3248.54	21.2004	0.659816	1607.63	0.494878	3281	267	424	408369654	3.396	78	7.18956	736	51.3944	345.564	338	176	560	32.9304	352.796	1.36936	408369654	0.117962	5050.83	60.2623	5690.41	215.782	28.9769	5.10925	0.701118	1.53755	2.26665	2.61206	0.538364	0.486865	0.990966	0.941092	-0.192477	0.825278	0.43442
28	1	0.73882	0.583858	20.8875	35.7749	34.0147	50	47.2652	50.0899	10365.1	26.4312	0.608733	3776.65	0.364361	10415	152	276	502307392	3.0396	61	3.68938	485	38.5391	213.908	215	29	456	25.99	219.612	-0.0289981	502307392	0.147412	2472.59	68.1609	610.398	-1.57409	13.049	1.70478	0.767725	0.892333	1.70311	0.874316	0.651586	0.626227	0.995413	0.957181	-0.255127	0.866989	0.475867
29	1	0.762288	0.544213	12.6092	23.1696	23.3238	23.8537	20.6155	24.5357	1717.08	17.6619	0.561139	1235.78	0.719697	1745	429.4	579	448613455	3.31742	77	3.70894	724	47.0453	503.432	502	214	510	32.1882	507.036	0.0840601	448613455	0.119813	3641.2	164.361	1040.21	6.73751	17.8847	4.52509	0.594601	1.6166	2.28978	1.82842	0.504927	0.443746	0.990085	0.93181	-0.13392	0.735097	0.422626
30	1	0.699063	0.498885	10.4229	20.8925	22.8254	17.0294	20.6155	23.7276	2069.04	14.6052	0.773564	1015.08	0.490604	2088	1043	1460.3	3311341760	4.72871	228.5	3.52413	1968	132.72	1248.33	1237	686	1282	94.4188	1259.32	0.485298	3311341760	0.043414	27572.3	576.743	64390.5	768.377	138.191	34.8421	0.597725	4.53312	3.59653	13.4386	0.298782	0.206636	0.987696	0.92364	-0.134688	0.826306	0.214415
31	1	0.623157	0.373742	13.8719	37.1162	29.4109	37.2022	26.4008	40.6694	3781.17	23.1292	0.514787	2280.03	0.602997	3828	1460	1845	10468164592	4.71551	195	3.99228	2229	124.01	1645.55	1642	974	1255	80.8585	1653.67	-0.0289302	10468164592	0.0473879	26805.2	845.263	58813.4	123.947	123.359	28.5681	0.620663	3.99252	3.46572	12.1305	0.324984	0.233909	0.989924	0.932111	-0.129915	0.81691	0.240829
32	1	0.797622	0.635019	18.8468	29.6791	30.6105	35.3553	34.2053	36.8511	6234.96	23.6727	0.627462	2610.87	0.418748	6270	406	592	1599648164	3.58266	99	3.07258	787	58.1561	499.841	498	267	520	41.2902	505.101	0.194803	1599648164	0.0967052	5285.81	115.841	2368.46	22.338	28.7888	4.27052	0.741318	1.52172	2.24826	1.8707	0.524841	0.46925	0.991498	0.938383	-0.189951	0.840773	0.435558
33	1	0.803219	0.381359	10.0614	26.3829	28.8444	26	24.6982	30.8058	3362.96	21.1913	0.665138	1632	0.485287	3390	440	570	877926008	3.12334	65	3.83263	688	41.0046	506.118	508	274	414	27.4907	508.896	-0.316635	877926008	0.13941	2819.8	120.344	812.624	-19.7901	14.8796	2.21875	0.739167	1.09989	1.86482	0.963042	0.594386	0.555745	0.993318	0.944904	-0.214747	0.836383	0.475802
34	1	0.803082	0.454349	12.2041	26.8606	30.4138	26.0768	28.6007	31.4484	4183.83	21.5713	0.682126	1840.78	0.439975	4211	330	559	920274278	3.81234	124	3.06298	854	71.3533	459.049	469	219	635	51.3274	467.483	-0.161182	920274278	0.0827983	7814.43	128.129	5701.05	-100.599	45.2521	3.06952	0.87261	1.25239	2.02565	1.43539	0.570425	0.526492	0.995894	0.957345	-0.307661	0.942709	0.465347
35	1	0.410556	0.267143	8.37934	31.3665	25.2982	26.4008	18.3576	32.5269	1635.33	12.8777	0.610815	1098.95	0.672005	1662	501	675	582272838	3.51519	94.75	8.57737	1165	56.1598	587.252	583	359	806	38.8833	591.899	1.00523	582272838	0.102784	5480.34	106.183	4546.45	106.462	25.8149	4.6599	0.691529	1.58101	2.28709	2.09433	0.514371	0.456135	0.995824	0.955889	-0.180468	0.826685	0.431065
36	1	0.757085	0.656802	13.2258	20.1366	24.4131	19.2094	20.5183	25.3969	2336.21	15.2451	0.716017	1189.15	0.509007	2360	1685	2096	8600459515	4.77425	208	6.42433	3088	131.537	1900.76	1894	1374	1714	86.4533	1909	0.842052	8600459515	0.0449648	31371.7	528.729	91879	1042.66	125.726	49.8829	0.429721	5.29523	3.82189	20.8938	0.276218	0.185077	0.990332	0.93292	-0.11033	0.778169	0.192608
37	1	0.72767	0.502392	9.94814	19.8015	16.6433	22.8473	21.5407	24.2074	1661.21	14.409	0.714176	949.792	0.571747	1680	535.9	756	710239798	3.93333	111.25	4.20737	955	72.3002	643.057	645	166	789	46.2245	650.201	-0.152804	710239798	0.0820061	9239.3	422.589	7946.05	1.71831	44.3858	11.0294	0.60076	2.40261	2.84041	5.09201	0.4364	0.362332	0.99035	0.935698	-0.14343	0.802702	0.350907
38	1	0.723129	0.590868	18.1844	30.7757	31.0644	27.8029	33.6006	35.7071	6736.04	22.2548	0.656205	2628.54	0.39022	6771	529	994	3579286285	4.58712	160	4.18054	1319	129.326	705.654	667	270	1049	77.3244	727.063	1.16439	3579286285	0.0553829	30672.1	393.433	132997	2852.93	171.41	10.0505	0.888275	2.25098	2.75187	4.75958	0.452744	0.382278	0.994721	0.952389	-0.259485	0.94223	0.36804
39	1	0.925733	0.626029	19.4905	31.1336	37.0135	36.0555	33.9559	39.4462	9918.88	28.8214	0.60944	3663.21	0.369317	9972	359	479	1792954090	3.01349	59	4.17765	673	37.4439	421.161	422	204	469	24.6763	424.027	0.0933795	1792954090	0.152612	2422.55	89.4279	645.304	2.42956	12.8884	1.98398	0.732573	1.01201	1.7978	0.909661	0.618248	0.585097	0.994627	0.951593	-0.214866	0.822787	0.475612
40	1	0.716648	0.379092	7.18826	18.9618	21.9545	15	18.2483	22.1585	1027.58	13.5889	0.665995	739.42	0.719572	1044	669	969	720675671	4.23612	142.25	3.14379	1135	91.0369	822.673	830	415	720	61.7204	830.844	-0.253415	720675671	0.0634514	13510.9	329.733	12595.9	-127.644	64.8634	15.8585	0.603881	3.0612	3.09283	6.23078	0.370274	0.281805	0.98338	0.912409	-0.150899	0.833904	0.282243
41	1	0.591704	0.568795	8.87553	15.6041	13.6015	16.2788	13	16.7332	493.792	9.233	0.670187	450.8	0.912935	512	1340.72	1675.35	1.15736e+09	4.38252	179.204	4.18179	1894.46	104.048	1497.57	1485.94	797.823	1096.63	71.3978	1503.48	-0.00130166	1.15736e+09	0.0568008	17734.2	888.775	16396.4	215.886	75.2487	25.5682	0.48985	3.87741	3.39366	10.1657	0.327197	0.236269	0.987899	0.924469	-0.183367	0.886448	0.244903
42	1	0.3313	0.217229	9.14458	42.0965	28.4605	32.7567	20.2485	38.3275	1989.88	13.9466	0.571764	1338.09	0.672448	2023	310.2	507.8	345752014	3.66347	94	3.49856	676	60.3594	405.954	404	119	557	40.2201	413.413	0.0309887	345752014	0.0957914	6112.26	173.119	3615.95	2.85694	32.0931	5.83117	0.691164	1.84886	2.42639	2.28353	0.473451	0.404648	0.990214	0.931648	-0.170121	0.818029	0.396691
43	1	0.948779	0.419015	9.91279	23.6573	27.8029	23.4307	27.7308	30.9031	2709.96	22.4456	0.622347	1510.4	0.557353	2736	340	457	437014408	2.95616	56.25	3.81983	559	36.1974	396.838	394	174	385	23.8976	399.659	0.220342	437014408	0.159164	2247.31	110.615	469.059	13.3445	10.9716	2.4031	0.637079	1.14951	1.90138	1.01842	0.584301	0.543196	0.991923	0.939595	-0.164337	0.745233	0.472098
44	1	0.462807	0.351195	14.0644	40.0473	31.0483	40.2492	26.3059	42.1663	3813.88	18.5342	0.523974	2252.95	0.590725	3858	664	950	2596074371	4.28629	139	10.2044	1984	93.0639	809.936	803.5	288	1696	59.5378	820.309	1.16691	2596074371	0.0648034	16910.5	502.716	66604.8	864.91	85.7306	12.5077	0.742409	2.37584	2.81585	6.71989	0.442201	0.369755	0.997458	0.967882	-0.201579	0.894305	0.365451
45	1	0.612604	0.445245	23.2684	52.2598	40.3609	54.1295	55.1543	59.6406	19983.7	32.0146	0.589928	6036.74	0.302083	20028	474	664	6671422515	3.66171	95	4.10159	957	59.5111	571.919	575	169	788	39.9093	577.152	-0.225635	6671422515	0.0965507	6013.71	313.69	4250.26	-34.0582	33.5262	2.82022	0.844401	1.18724	2.00219	1.36939	0.586488	0.546328	0.997448	0.966376	-0.278185	0.923222	0.46639
46	1	0.906599	0.459596	19.5924	42.6296	49.163	40	50.8035	53.4416	10776.4	38.648	0.489438	4820.6	0.447331	10845	434	698	3449351775	4.03023	133	3.41618	1167	80.5199	554.736	543	255	912	56.1273	563.967	0.50425	3449351775	0.0721489	10327.4	171.26	10320.2	232.152	56.1662	7.11781	0.774614	1.96138	2.55351	3.15468	0.468276	0.39926	0.994945	0.951557	-0.190287	0.869043	0.389834
47	1	0.468717	0.377091	6.64761	17.6287	17.4929	16.1555	10	17.7482	571.125	8.26286	0.730317	455.82	0.798109	585	458.4	580	161469944	3.01432	60	3.5648	686	38.1497	523.067	526	345	341	25.7032	525.373	-0.150435	161469944	0.1496	2418.26	74.2297	331.81	-6.65318	9.62329	3.72784	0.435315	1.44365	2.15688	1.58655	0.529824	0.475861	0.98445	0.917314	-0.114855	0.669169	0.451066
48	1	0.699505	0.47986	11.7496	24.4856	27.5136	20.5183	26.1725	27.8209	2895.92	17.1278	0.693467	1416.82	0.489249	2920	456	581	794544250	3.11328	60	4.50384	781	40.0475	518.871	521.5	293	488	25.5722	521.636	-0.234039	794544250	0.146366	2877.55	111.405	763.632	-5.85462	13.2675	2.93426	0.633306	1.27063	2.04112	1.28378	0.561436	0.514588	0.993517	0.945323	-0.151059	0.751965	0.461311
49	1	0.707836	0.519398	15.291	29.4399	25.4951	36.2353	24.1868	36.9053	4159.71	20.8386	0.649085	1927.04	0.463264	4194	525	780	1799273645	4.08364	129	4.39403	1278	81.0552	646.388	639	335	943	54.2353	654.99	0.492256	1799273645	0.0718824	11193.4	189.749	12429.7	182.341	56.9371	8.80784	0.730147	2.22044	2.70756	3.74382	0.440118	0.364322	0.994353	0.948158	-0.16873	0.846812	0.35807
50	1	0.388346	0	0	18.7788	17.088	9.21957	18.4391	18.4662	532.003	7.29268	0.73473	432.148	0.812304	594.003	973.8	1464.6	150708172	4.62704	299.5	2.26243	1536	158.469	1219.56	1226	723	813	122.601	1233.82	-0.248223	9.04254e+08	0.0458117	34989	521.988	48576.9	-434.622	154.262	45.8539	0.541647	5.29605	3.64817	17.3695	0.265272	0.170691	0.964746	0.874312	-0.472612	0.993191	0.175865
51	1	0.893738	0.538199	7.41058	13.7692	15.8114	14.2127	15	17.1172	746.042	12.3061	0.748022	531.796	0.712824	760	326	636	193376557	4.21102	169.5	2.5177	808	94.7748	490.859	503	184	624	69.3639	504.423	-0.162191	193376557	0.0609037	13500.1	179.838	10444.7	-115.602	62.9273	19.5297	0.524881	3.34379	3.16988	7.60738	0.357998	0.269258	0.973847	0.893815	-0.150673	0.823456	0.269999
52	1	0.636208	0.432612	21.5672	49.8535	54.5619	51	41.6773	59.2453	20617.5	31.7172	0.614874	5913.63	0.286827	20680	192	287	1187354055	2.62051	51	3.51399	418	29.9176	236.63	232	112	306	21.1168	239.615	0.616385	1187354055	0.191812	1421.8	37.0143	224.632	14.6668	8.08688	0.960525	0.787206	0.67895	1.42248	0.484155	0.702525	0.688206	0.994437	0.952805	-0.276374	0.861459	0.475803
53	1	0.718837	0.406027	6.02823	14.8469	16.2788	13.4164	13.0384	16.7631	538.042	10.6725	0.72538	441.024	0.819684	552	87	151	7847626	1.97463	27.25	2.85844	181	17.5552	117.072	116	62	119	12.0554	119.234	0.241998	7847626	0.300751	510.752	11.1142	23.5276	1.57597	2.98747	0.561606	0.682562	0.475766	1.15735	0.324586	0.775965	0.770701	0.985204	0.933544	-0.27994	0.798173	0.404985
54	1	0.98724	0.568738	19.3899	34.0929	39.3192	35.4401	44.1022	44.3847	12381.8	33.6578	0.634325	4080.32	0.329543	12424	410	599	3337319705	3.61788	92	3.79821	832	59.4042	512.513	522	193	639	39.3079	518.284	-0.631702	3337319705	0.100426	5948.92	205.415	4365.81	-136.141	33.934	2.87051	0.843735	1.19186	2.01353	1.39792	0.58821	0.548004	0.996146	0.959363	-0.271952	0.916218	0.46079
55	1	0.95614	0.428543	12.3151	28.7371	30.0832	28.6007	32.311	35.0143	4466	27.4767	0.560614	2339.37	0.523818	4502	397	607.9	1160845042	3.8117	115.75	3.72043	940	68.5339	500.299	493	257	683	47.6702	507.79	0.500985	1160845042	0.0844483	7551.45	119.438	6121.76	119.277	42.6041	5.7117	0.763621	1.72107	2.41501	2.6506	0.504105	0.443363	0.993009	0.944775	-0.203362	0.872554	0.410218
56	1	0.634729	0.491733	10.6631	21.6847	21.6333	23.4307	19.2354	24.8998	1868.75	13.7639	0.709206	1034.54	0.553598	1890	483	674	634231107	3.69052	96	4.12606	903	61.2187	573.648	568	307	596	40.1984	579.286	0.37535	634231107	0.096364	6499.82	138.575	4627.58	85.1278	32.0291	5.80552	0.690629	1.80692	2.44765	2.44285	0.484279	0.418193	0.991043	0.935679	-0.16631	0.817876	0.400018
57	1	0.719521	0.636535	9.66289	15.1805	16.4012	16.4012	14.4222	19.2614	904.667	10.9227	0.776026	582.909	0.644335	920	569	1146	698323580	5.15558	268.5	3.73806	1728	175.709	840.667	813.5	245	1483	115.827	871.233	0.572759	698323580	0.0343596	52325.7	667.488	271475	2546.25	274.553	32.6482	0.785495	4.50528	3.54122	11.3597	0.291737	0.197487	0.991465	0.933773	-0.269034	0.965141	0.205778
58	0	0.846767	0	0	9.77466	9.89951	11.4018	10.4403	11.7898	377.418	8.27686	0.836629	301.879	0.799853	427.001	645	860	34348589	3.63285	163	1.88342	925	75.0132	745.361	738	575	350	60.0666	750.394	0.115375	2.40441e+08	0.0862671	7529.12	61.474	2837.75	53.4355	39.3765	9.80721	0.60087	2.41846	2.59948	3.76511	0.401736	0.319273	0.962202	0.87113	-0.385494	0.966805	0.363157
59	0	0.715718	0.397393	13.2011	33.2192	32.5576	30	36.2353	39.4588	6274.25	23.7756	0.668534	2460.76	0.392199	6306	349	574	1391196387	3.8524	117	3.02523	748	69.9984	461.369	459	196	552	48.7024	469.696	0.225353	1391196387	0.0808056	7753.35	150.592	5541.22	59.6388	42.7089	4.52261	0.807447	1.56885	2.27392	1.92279	0.5214	0.463458	0.991738	0.939141	-0.230353	0.888639	0.416895
60	0	0.901788	0.343515	12.536	36.4934	40.3113	38.5876	34.1321	40.6079	6002.79	32.9093	0.525947	3037	0.505931	6044	233	386	628323450	3.28631	75	3.509	575	47.1241	316.745	323	73	502	32.0299	322.426	-0.460222	628323450	0.123973	3630.69	130.174	1347.3	-44.4149	19.7253	2.46059	0.777475	1.1529	1.93168	1.08671	0.585016	0.544716	0.995013	0.952121	-0.2237	0.85938	0.475341
61	0	0.853291	4.31975e-16	3.55271e-15	8.22436	8.90225	8.90225	9.21954	9.91211	204.417	7.01777	0.813976	206.166	1.00856	236.5	654	990	30030664	3.98117	186	2.53648	1037	106.464	825.209	843	520	517	71.5317	835.696	-0.423989	1.65169e+08	0.0697674	17417.1	180.927	13978.4	-198.279	81.9033	35.3339	0.407453	4.68217	3.24336	11.964	0.300265	0.207946	0.938906	0.83899	-0.563524	0.994202	0.178336
62	0	0.552958	0.397396	19.4989	49.0667	50.3289	34.0147	55.3173	57.0088	7766.54	27.1318	0.435131	4358.63	0.561205	7839	265.8	639	1661424130	4.54859	171	4.28288	1127	115.46	434.108	410	49	1078	73.6295	460.373	0.917404	1661424130	0.0540236	23493.9	311.806	72522.2	1374.08	127.197	20.5457	0.721532	3.30222	3.24369	9.30283	0.370463	0.285804	0.990338	0.935133	-0.145217	0.836342	0.286198
63	0	0.753631	0.55781	8.02084	14.3791	17.0294	13.8924	13.6015	17.4929	681.542	10.8366	0.733899	510.32	0.748773	696	301	526	127102757	3.76754	121	2.55678	592	69.5972	418.795	426	192	400	50.3973	427.339	-0.28298	127102757	0.0817892	7230.04	120.605	3549.74	-67.8501	37.9972	5.31264	0.752308	1.70453	2.34957	2.26728	0.501378	0.441199	0.982802	0.914623	-0.231117	0.889023	0.421468
64	0	0.760446	0.67119	12.5796	18.7423	19.8494	18.4391	18.3848	21.7945	1549.75	14.2525	0.626517	1033.7	0.667008	1570	376.9	630	404799002	4.01858	134	3.13894	842	80.4841	497.674	488	250	592	56.4041	507.773	0.479319	404799002	0.0715964	10154.5	124.042	10467	201.824	58.6581	5.3698	0.832093	1.75405	2.40269	2.2097	0.488095	0.422787	0.990985	0.934929	-0.251242	0.924795	0.406177
65	0	0.743437	0.461471	10.9831	23.8003	27.0185	23.3238	21.9317	27.6767	1907.88	17.694	0.580932	1280.54	0.671185	1932	541	738	822873445	3.62707	96	3.53975	875	60.492	647.98	660	313	562	40.5388	652.624	-0.584983	822873445	0.0988565	6040.09	222.535	2932.44	-89.4501	28.8559	5.99326	0.654085	1.85588	2.46073	2.44151	0.47492	0.406581	0.989985	0.931541	-0.149655	0.783632	0.395953
66	0	0.583318	0.253257	5.94143	23.4601	21.9317	21.5407	17.2047	24.9199	1014.33	13.6847	0.605843	805.832	0.794445	1035	283	463	152792093	3.53046	87.5	3.70721	673	55.7381	377.373	380	190	483	37.3924	384.22	0.18808	152792093	0.104993	5214.87	78.5207	1988.28	0.77852	24.3837	7.7813	0.51551	2.0568	2.59032	3.34672	0.461656	0.392341	0.981976	0.912748	-0.131828	0.738965	0.384481
67	0	0.852121	4.81427e-16	3.55271e-15	7.37955	8.48528	8.48528	7.61577	9	185.5	6.28827	0.863403	182.18	0.982101	216	667	824.5	20259789	3.20523	87.5	3.06225	913	54.0725	747.194	757.5	624	289	37.75	750.181	0.434986	1.21559e+08	0.125	4472.38	43.4062	1385.2	32.6945	21.0491	6.89935	0.504174	1.99718	2.27304	2.77809	0.450448	0.378425	0.964518	0.87678	-0.411186	0.961218	0.403314
68	0	0.720453	0.440468	16.9579	38.4997	43.1856	31.1448	43.4166	45.2217	8606.46	27.7372	0.571433	3554.14	0.412962	8645	401	558	2032487209	3.40131	80	5.03993	712	50.0252	480.416	484	100	612	33.4815	484.877	-0.640387	2032487209	0.115398	4306.35	252.926	2627.63	-66.8066	22.5237	3.55798	0.726188	1.37381	2.14109	1.60252	0.549426	0.499662	0.994457	0.950045	-0.185137	0.821156	0.448409
69	0	0.810496	0.471449	10.3416	21.9358	25.6125	22.8254	21.095	26.5518	1985.75	17.7789	0.600531	1272.23	0.640679	2010	340.9	520	382000233	3.61797	91	3.94241	708	57.9366	429.299	427	155	553	38.3401	435.947	0.247531	382000233	0.100226	5752.23	147.115	3369.31	61.7823	29.6604	6.65787	0.634234	1.92408	2.51049	2.77788	0.473185	0.405112	0.988013	0.926867	-0.147907	0.774531	0.389739
70	0	0.452387	0.310368	4.21152	13.5695	11.4018	13.0384	7.61577	13.3791	193.75	6.13865	0.736293	219.918	1.13506	205	290.2	486	31760410	3.65187	128	2.65777	615	68.0481	385.171	379	157	458	51.896	393.61	-0.0046357	31760410	0.0907793	6572.34	105.623	1976.27	-11.6545	27.5364	7.47151	0.567066	2.14749	2.53784	2.69357	0.432589	0.35548	0.980485	0.903885	-0.221575	0.877624	0.373898
71	0	0.648356	0.578227	19.9568	34.5137	45.8039	31.305	37.6431	47.697	5774.08	22.3772	0.518255	3003.28	0.520131	5817	580.6	859	3019205974	4.17055	132	3.5608	1119	85.9752	711.727	704	282	837	56.5998	720.438	0.270162	3019205974	0.0682354	12476.1	339.002	15115.5	209.267	65.2878	7.83449	0.784786	2.06519	2.62789	3.42133	0.460612	0.389636	0.993433	0.945143	-0.199364	0.882421	0.37347
72	0	0.821091	0.437808	8.61543	19.6786	22.8035	16.6433	22.3607	23.1517	1133.25	16.1579	0.59469	883.915	0.779982	1162	612	1063.9	877335514	4.75678	244.75	2.46227	1305	139.139	852.315	863	420	885	102.331	868.92	-0.151023	877335514	0.0415629	28581.1	401.732	55365.7	-294.09	151.072	15.7276	0.809407	3.08394	3.07162	5.88128	0.366127	0.275964	0.988949	0.926423	-0.244319	0.943084	0.271667
73	0	0.819658	0.49754	24.1066	48.4516	52.3927	54.1202	55.6597	55.8838	23497	39.7137	0.531563	7463.41	0.317633	23556	312	524	4412614317	3.80073	105	3.67741	775	65.8801	424.314	429	46	729	44.1539	432.81	-0.255455	4412614317	0.087611	7282.33	281.573	5863.69	-84.3118	40.7843	5.08186	0.778274	1.61555	2.33227	2.34578	0.519708	0.463118	0.994854	0.952521	-0.210388	0.870444	0.423257
74	0	0.264682	9.71494e-17	3.55271e-15	36.5696	10	33	35.3553	35.3553	778	9.67931	0.536796	762.069	0.979523	900	235.9	450.4	17611669	3.53475	131.5	2.17919	522	67.2301	333.22	321	192	330	51.3581	342.653	0.426693	1.0567e+08	0.0952	6375.56	59.5092	2496.31	62.2768	35.2702	5.78781	0.71731	1.8198	2.41488	2.37367	0.481881	0.415912	0.973046	0.893062	-0.272029	0.92021	0.402225
75	0	0.541086	0.36911	10.3468	28.0317	29.4109	21.095	24.5153	29.6816	1961.83	15.1675	0.645175	1174.67	0.59876	1986	1507	1935	5957307960	4.74456	226	2.92541	2353	132.01	1724.1	1725	1169	1184	93.7663	1731.95	0.0694891	5957307960	0.0428184	27114.4	579.285	47242.4	-74.9691	129.031	32.5132	0.595779	4.38095	3.5456	12.4034	0.305133	0.213548	0.987072	0.921931	-0.139267	0.830411	0.223141
76	0	0.687999	0.384524	8.04945	20.9336	20.6155	15	20.0998	20.7123	826.958	14.4023	0.616314	691.308	0.835964	846	217	449	102762871	3.89524	127.5	3.1131	682	72.4522	336.387	336	81	601	51.023	348.524	0.0458515	102762871	0.0778493	8313.22	137.982	4938.75	15.4519	41.1349	7.09439	0.703659	2.03817	2.51458	2.69368	0.451629	0.378773	0.989087	0.928112	-0.208756	0.876113	0.382903
77	0	0.517496	0.387231	11.1517	28.7987	29.9666	29.1548	18.6011	30.5123	2366.58	14.9032	0.616217	1393.69	0.588902	2394	468.3	605	707912908	3.22253	67	5.25156	852	43.5481	540.618	541	308	544	28.0758	543.786	0.165156	707912908	0.134402	3434.92	107.911	1398.32	4.33055	16.7534	2.68109	0.721445	1.14188	1.94871	1.33408	0.59545	0.557546	0.995095	0.954772	-0.218253	0.846662	0.470918
78	0	0.739645	0.378571	11.298	29.8437	30.6105	26.8328	26.9258	33.7343	3839.58	22.0737	0.613792	1931.9	0.503155	3870	954.9	1666	7059393056	5.50161	353.75	3.03134	2215	218.812	1321.7	1328	467	1748	149.68	1350.6	-0.109466	7059393056	0.0261346	77239.6	1301.04	450384	-645.693	381.624	112.374	0.546698	8.03989	4.36443	43.3657	0.217307	0.132485	0.979451	0.904504	-0.135933	0.859653	0.136739
79	0	0.697335	0.456924	9.76464	21.3704	20.5913	22.2036	19.105	25.318	1875.79	14.9023	0.733425	1002.89	0.534647	1896	215	345	161085421	3.0751	75	4.10776	555	42.2879	286.546	291	145	410	30.2443	291.48	0.174978	161085421	0.139634	2852.12	52.4607	855.871	-0.517724	15.3032	1.74955	0.793402	0.946173	1.73604	0.825555	0.631839	0.602779	0.994719	0.95221	-0.26452	0.880977	0.485721
80	0	0.834765	0.365326	7.5531	20.675	19.8494	18.0278	22.0227	24.5153	1677.75	17.2588	0.685445	996.161	0.593748	1700	322	561	359752788	3.90748	145.25	2.56894	748	79.0382	450.219	461	183	565	59.4806	460.021	-0.186738	359752788	0.0759841	8922.3	143.286	5762.67	-44.1649	48.1606	9.41324	0.674178	2.2633	2.71372	3.99911	0.444513	0.37076	0.983409	0.91598	-0.168335	0.826676	0.355356
81	0	0.685975	0.437429	10.9412	25.0125	27.6586	21.4709	22.4722	28.1069	1849	17.158	0.611898	1190.59	0.643911	1874	366	675	533204577	4.29962	176	2.95891	1017	99.6419	519.362	516	209	808	72.963	533.411	0.215125	533204577	0.057633	14790.3	200.155	18831.6	107.11	84.3056	13.3771	0.72785	2.68097	2.92305	5.75142	0.411502	0.332769	0.988366	0.928961	-0.197573	0.884005	0.326666
82	0	0.672864	0.345699	7.10488	20.5522	20.6155	22.3607	16.2788	23.0217	1156.71	13.8288	0.653622	815.28	0.704828	1175	450	600	332076980	3.28695	76	3.36695	737	46.2479	528.313	531	339	398	31.563	531.619	-0.204873	332076980	0.122332	3503.88	78.1765	747.873	-0.59963	16.0586	4.94386	0.527058	1.66169	2.34389	2.13066	0.49981	0.4386	0.98399	0.916185	-0.11671	0.706117	0.427271
83	0	0.776912	0.458947	16.4438	35.8295	30.2655	41.3401	33.9706	45.8912	8787.58	27.8363	0.566047	3638.13	0.414008	8840	1623.9	2536	39671604766	5.89731	480.25	3.28973	3604	287.565	2086.96	2097	767	2837	199.527	2118.43	-0.0612098	39671604766	0.0198359	132322	3024.49	1.47244e+06	-2167.86	693.838	122.797	0.698036	8.25378	4.45118	51.6923	0.214566	0.129297	0.991092	0.936117	-0.147065	0.891136	0.134284
84	0	0.735455	0.48984	13.1838	26.9145	24.7588	27.0185	28.8444	31.5911	4264.62	19.7944	0.707576	1797.35	0.421455	4290	929.693	1431.31	6.13856e+09	4.93819	290.211	2.41714	1937.54	158.755	1180.95	1186.35	618.547	1319	118.847	1196.2	-0.0287087	6.13856e+09	0.0359271	36263.8	600.588	91942.7	-13.7802	202.005	23.4117	0.79184	3.70819	3.33348	9.03947	0.334667	0.243842	0.992203	0.938297	-0.182394	0.897216	0.250512
85	0	0.852895	0.528957	26.7466	50.5648	54.5894	55.4437	54.7083	63.1189	36077.3	43.1264	0.637412	8283.62	0.229607	36138	365	682.3	10420446690	4.42344	151	4.35446	1235	100.463	519.899	512	0	1235	64.0116	536.984	0.395089	10420446690	0.0592494	18056	474.639	42975.7	367.249	99.6971	18.1524	0.692292	3.06204	3.13642	8.38222	0.388853	0.307126	0.993014	0.944976	-0.135923	0.803268	0.303577
86	0	0.718164	0.648949	21.4232	33.0122	38.0789	29.8329	32.3883	38.2884	8326.83	23.7082	0.552923	3593.13	0.431512	8380	738.753	1022.15	6.66431e+09	4.2468	150.966	4.37444	1583.18	91.1578	883.984	890.423	351.637	1231.54	62.2024	891.775	-0.263958	6.66431e+09	0.0635195	13836.2	495.59	17366.3	-129.537	67.9772	11.5776	0.707029	2.51136	2.87241	5.11006	0.416382	0.336718	0.995484	0.953868	-0.152507	0.830611	0.336603
87	0	0.676507	0.429353	9.36856	21.8202	21.9317	18.868	20.1246	25.1992	1583.75	14.7615	0.670122	980.515	0.61911	1604	732	1008.7	1257835157	4.2113	128.25	5.73055	1560	87.2593	877.356	883	386	1174	54.4734	885.543	0.21247	1257835157	0.0700182	14433	450.881	21800.9	192.663	65.0252	18.1242	0.562382	2.99206	3.09176	8.88111	0.391077	0.308842	0.992558	0.944259	-0.153552	0.831308	0.30973
88	0	0.717971	0.628698	15.1509	24.0989	30.2324	22.8035	27.1662	30.6431	3478.75	17.3023	0.701095	1583.64	0.455232	3504	1786.6	2338	15165027307	5.22902	281	5.54731	3435	178.119	2066.64	2065	930	2505	116.757	2080.37	0.264649	15165027307	0.0331016	56926.8	2210.06	331592	951.454	247.395	84.5243	0.488634	6.98848	4.19814	33.7955	0.232759	0.14422	0.991989	0.937948	-0.117278	0.814827	0.149564
89	0	0.925803	0.68197	12.8474	18.8386	21.9317	22.0227	20.8087	23.0868	2253.5	17.4408	0.673307	1234.55	0.547838	2275	777.4	1131.6	2125547551	4.54276	188	3.41866	1409	113.02	955.932	960	358	1051	78.1654	966.595	-0.346621	2125547551	0.0504389	20500.9	656.766	31914	-247.012	97.4003	24.4669	0.596006	3.65174	3.37374	10.7941	0.348005	0.260393	0.987495	0.926011	-0.131837	0.817246	0.264454
90	0	0.732778	0.348651	12.5241	35.9218	30	31.9531	38.0789	40.4228	5494.54	26.3227	0.567272	2654.49	0.483113	5532	519	793	2371993160	4.08163	146	2.71916	970	85.2012	646.299	636	249	721	60.8215	654.81	0.280137	2371993160	0.0675352	11073.9	315.547	10158.9	182.254	61.7791	7.91273	0.772866	2.03888	2.61947	3.57785	0.470416	0.403457	0.991546	0.939525	-0.196618	0.874597	0.385037
91	0	0.784903	0.564064	19.7165	34.9544	38.0132	37.0135	37.5899	40.9145	10039.6	27.4358	0.592463	3798.7	0.37837	10080	485	774	4154042209	4.19903	141	3.15868	967	87.2828	632.124	634	232	735	59.0371	641.956	-0.165239	4154042209	0.0650729	12526.2	307.461	15745.9	-66.0757	70.3672	6.14266	0.838906	1.85981	2.48922	2.57774	0.478851	0.411926	0.993349	0.943978	-0.23249	0.915292	0.396196
92	0	0.826424	0.408518	9.82523	24.0509	23.3452	21.6333	24.8395	29.2916	2994.96	19.8762	0.70509	1425.06	0.47582	3018	765.967	1301.59	3.40396e+09	5.13273	272.637	3.33712	1798.25	168.769	1039.96	1043.44	335.36	1462.89	114.358	1062.02	0.0426958	3.40396e+09	0.0341641	46369.2	889.663	171048	-241.066	228.292	65.81	0.552768	6.08381	4.0012	26.9256	0.258927	0.169437	0.982464	0.912089	-0.135847	0.841897	0.172226
93	0	0.716635	0.451263	13.5535	30.0345	29	33.6006	27.2947	35.6651	4729.54	21.5238	0.631492	2157.72	0.456222	4761	314	543	940097950	3.857	113	3.2427	807	69.8117	435.334	443	97	710	47.499	444.363	-0.350893	940097950	0.0819363	7942.24	238.859	6047.7	-124.702	43.2433	6.60297	0.734832	1.95871	2.52705	2.6583	0.462557	0.391288	0.992854	0.941121	-0.167711	0.832271	0.383823
94	0	0.491147	0.453068	20.7385	45.7735	35.3553	46.2277	40.2492	49.9099	8344.88	22.4815	0.561987	3540.28	0.424246	8400	431	823.1	3851658159	4.44156	168	2.90616	1120	112.308	661.794	684	184	936	76.7427	677.149	-0.528018	3851658159	0.0554448	20559.5	440.691	40151.3	-840.847	115.572	6.87737	0.886882	1.90119	2.53672	3.1626	0.479774	0.413411	0.995359	0.954165	-0.268752	0.945374	0.39414
95	0	0.869267	0.638491	14.5019	22.7127	26.0768	22.3607	25.4951	28.0713	3073.12	19.7434	0.614646	1663.08	0.541168	3100	1393	1979	9045402758	5.28904	299	3.86733	2951	186.405	1691.02	1691	808	2143	125.229	1708.18	0.0520056	9045402758	0.031128	58323.2	1383.09	248340	-563.203	258.921	83.0359	0.51253	6.90467	4.20677	34.0912	0.235157	0.14649	0.989523	0.929884	-0.127635	0.846441	0.150248
96	0	0.719635	0.545807	15.1489	27.755	30.6105	27.7308	29.1204	31.6544	3789.42	19.9734	0.553855	2122.28	0.560055	3820	300	435.1	521982327	3.18075	62	5.12714	632	43.0056	364.924	359	168	464	26.6663	369.655	0.939738	521982327	0.141044	3474.81	87.9449	1939.64	91.631	18.9891	2.80979	0.741927	1.22181	2.01966	1.27721	0.575624	0.532157	0.993173	0.945026	-0.189912	0.82021	0.461123
97	0	0.459006	0.292729	5.53936	18.9232	15.8114	16.5529	10	18.4932	394.042	8.68587	0.627721	414.075	1.05084	410	954.2	1636.1	703828261	5.41713	389.75	3.56429	2332	229.107	1277.86	1242	422	1910	158.941	1310.21	0.403587	703828261	0.027555	83725.6	1341.95	451556	2891.26	364.881	126.617	0.486634	8.6094	4.4023	49.0183	0.206774	0.123232	0.98063	0.906375	-0.402109	0.993017	0.12644
98	0	0.497472	0.344433	15.9302	46.2506	32.7567	48.1041	48.7647	52.1632	8033.29	23.0084	0.586588	3306.84	0.411642	8076	580.5	854	4246778925	4.13686	134	3.44361	1235	83.697	717.211	717	345	890	57.2454	725.156	0.0885634	4246778925	0.0679658	11460	282.389	14390.3	60.5907	67.3144	4.91174	0.863787	1.62394	2.3425	2.20181	0.511574	0.452695	0.996475	0.959335	-0.267746	0.937675	0.423872
99	0	0.543552	0.237914	11.3624	47.7583	44.3847	34.7851	46.6905	48.9285	3865.96	25.9591	0.506364	2352.48	0.608512	3912	356	545	824783588	3.62827	95	6.52074	994	58.9464	452.532	452	191	803	39.7715	459.167	0.637421	824783588	0.0981071	6049.31	143.972	4775.34	74.664	30.9583	6.76572	0.641026	1.80291	2.46349	3.37626	0.498149	0.436421	0.994099	0.950638	-0.161779	0.801699	0.406034
100	0	0.62921	0.281055	14.0812	50.1012	33.6155	37.5366	50.2494	52.6213	4045.29	31.5242	0.477563	2570.91	0.635531	4109	476	1166.2	3166930491	5.39126	398	2.37033	1713	217.842	837.948	857	150	1563	162.052	877.912	-0.114198	3166930491	0.0263312	68573.9	914.645	360320	-2230.88	399.423	37.5368	0.827974	4.59456	3.64957	15.6073	0.302237	0.211271	0.990908	0.935125	-0.209006	0.938068	0.218735
101	0	0.630755	0.432389	10.7079	24.7644	23.6008	22.0227	24.2074	26.9444	2187.38	15.6203	0.691929	1177.71	0.538412	2210	227	322	173003199	2.65662	46	3.28701	422	29.4816	277.223	278	148	274	20.0977	279.789	-0.0704753	173003199	0.190063	1429.36	45.7679	149.881	-2.59728	6.94886	2.02158	0.548379	1.04303	1.81868	0.90019	0.606236	0.571293	0.986648	0.924781	-0.127079	0.661903	0.485462
102	0	0.257877	0.219486	5.72338	26.0762	19.3132	19.3132	7.61577	20.5913	327.833	6.72447	0.700854	328.064	1.0007	342	662.3	1620.8	496953716	5.6492	544.75	2.0407	1847	296.886	1154.07	1181.5	341	1506	227.236	1205.44	-0.124899	496953716	0.0218187	121203	1391.27	910310	-4246.29	657.011	144.183	0.640577	9.2884	4.42313	53.1531	0.192776	0.110564	0.965446	0.877149	-0.48381	0.997793	0.118775
103	0	0.83955	0.507158	25.0836	49.4592	50.3289	54.8179	55.2268	60.3987	32102.7	41.5235	0.623063	7839.95	0.244215	32168	365	682	9250612525	4.42128	148.25	4.4507	1235	100.342	519.049	510	0	1235	63.5221	536.257	0.444632	9250612525	0.0596317	18159.8	472.359	45361	423.842	101.237	17.8754	0.7002	3.04369	3.1283	8.22077	0.389892	0.308342	0.993111	0.945261	-0.138612	0.808481	0.304849
104	0	0.890312	0.87277	28.8242	33.0261	39.6232	41.6173	38.0789	42.7668	17565.7	29.4035	0.693855	4709.69	0.268118	17609	129	187	453196684	2.03705	29	5.21598	340	18.2836	158.548	159	36	304	12.1127	160.426	0.136782	453196684	0.304142	599.322	34.7909	40.1923	0.735324	2.91661	0.942441	0.510496	0.660791	1.41312	0.4909	0.710579	0.69699	0.994553	0.954092	-0.130975	0.599003	0.465292
105	0	0.557924	0.49073	11.863	24.1743	20.6155	21.4009	22.8035	26.2488	2044.12	13.4874	0.716124	1087.68	0.5321	2065	1115	1354	3180285696	3.96225	118	3.64254	1614	74.3432	1237.29	1241	883	731	50.2717	1241	-0.136933	3180285696	0.0778263	9215.18	233.017	6561.97	-78.0694	43.2033	9.39485	0.641135	2.25359	2.72044	4.09805	0.443073	0.368513	0.990087	0.933639	-0.15836	0.816643	0.355176
[truncated: 1,654 more columns]

## Sheet: test set
Radiomics features extracted from tumours of each patient in the test set
		T2WI	T2WI	T2WI	T2WI	T2WI	T2WI	T2WI	T2WI	T2WI	T2WI	T2WI	T2WI	T2WI	T2WI	T2WI	T2WI	T2WI	T2WI	T2WI	T2WI	T2WI	T2WI	T2WI	T2WI	T2WI	T2WI	T2WI	T2WI	T2WI	T2WI	T2WI	T2WI	T2WI	T2WI	T2WI	T2WI	T2WI	T2WI	T2WI	T2WI	T2WI	T2WI	T2WI	T2WI	T2WI	T2WI	T2WI	T2WI
		1	2	3	4	5	6	7	8	9	10	11	12	13	14	15	16	17	18	19	20	21	22	23	24	25	26	27	28	29	30	31	32	33	34	35	36	37	38	39	40	41	42	43	44	45	46	47	48
		original	original	original	original	original	original	original	original	original	original	original	original	original	original	original	original	original	original	original	original	original	original	original	original	original	original	original	original	original	original	original	original	original	original	original	original	original	original	original	original	original	original	original	original	original	original	original	original
		shape	shape	shape	shape	shape	shape	shape	shape	shape	shape	shape	shape	shape	shape	firstorder	firstorder	firstorder	firstorder	firstorder	firstorder	firstorder	firstorder	firstorder	firstorder	firstorder	firstorder	firstorder	firstorder	firstorder	firstorder	firstorder	firstorder	glcm	glcm	glcm	glcm	glcm	glcm	glcm	glcm	glcm	glcm	glcm	glcm	glcm	glcm	glcm	glcm
ID	GROUP	Elongation	Flatness	LeastAxisLength	MajorAxisLength	Maximum2DDiameterColumn	Maximum2DDiameterRow	Maximum2DDiameterSlice	Maximum3DDiameter	MeshVolume	MinorAxisLength	Sphericity	SurfaceArea	SurfaceVolumeRatio	VoxelVolume	10Percentile	90Percentile	Energy	Entropy	InterquartileRange	Kurtosis	Maximum	MeanAbsoluteDeviation	Mean	Median	Minimum	Range	RobustMeanAbsoluteDeviation	RootMeanSquared	Skewness	TotalEnergy	Uniformity	Variance	Autocorrelation	ClusterProminence	ClusterShade	ClusterTendency	Contrast	Correlation	DifferenceAverage	DifferenceEntropy	DifferenceVariance	Id	Idm	Idmn	Idn	Imc1	Imc2	InverseVariance
1	1	0.461045	0.400137	16.4973	41.229	41.7612	26.1725	44.1475	46.2277	6331.04	19.0084	0.608638	2719.2	0.429504	6363	528	889	3500970629	4.60099	174	7.35349	1808	116.079	724.069	723	262	1546	73.9093	741.76	1.10063	3500970629	0.0520213	25931.2	416.118	154638	1918.84	142.007	16.0235	0.796695	2.74369	2.9951	8.14141	0.41643	0.340031	0.996081	0.95998	-0.210637	0.90992	0.337774
2	1	0.71713	0.490872	14.1071	28.7388	31.9061	22.2036	34	37.229	4768.67	20.6095	0.634049	2160.86	0.453137	4808	208	347	406254731	3.17391	74	3.67889	543	44.2671	285.21	293	95	448	30.7842	290.681	-0.157352	406254731	0.133878	3150.68	86.013	987.02	-11.9572	16.5036	2.65298	0.722014	1.13167	1.94976	1.33732	0.59859	0.561772	0.992978	0.946691	-0.211725	0.840975	0.472993
3	1	0.561273	0.280695	11.1618	39.765	41.8808	26.8328	37.3363	43.6692	4828.04	22.319	0.545452	2532.65	0.524571	4866	255	339	430670889	2.51609	43	4.04612	427	26.6041	295.464	295	129	298	17.982	297.5	-0.216337	430670889	0.213739	1207.27	55.9855	141.183	-0.977367	6.05618	1.26973	0.652183	0.765007	1.57805	0.66868	0.684877	0.665626	0.992742	0.947621	-0.192906	0.764207	0.465156
4	1	0.437078	0.271619	12.3908	45.6184	23.5372	46.2385	43.1045	46.4112	4747.88	19.9388	0.5609	2435.56	0.512978	4788	403	856	2102833146	4.81265	238.25	2.76216	1389	138.825	639.834	647	123	1266	99.0703	662.713	-0.216564	2102833146	0.0407045	29800.4	527.119	80735.7	-693.125	173.286	15.7693	0.833041	2.93254	3.06548	6.8821	0.385431	0.301477	0.994341	0.948696	-0.21638	0.92758	0.30895
5	1	0.710878	0.449222	18.2513	40.6286	44.6878	33.2415	42.7551	45.8476	7198.42	28.882	0.477845	3773.02	0.524145	7260	498	834	3338839136	4.37649	170	2.78538	1134	101.109	666.298	666	259	875	71.5318	678.156	-0.0133975	3338839136	0.0553395	15941.7	315.853	20518.6	-23.0943	87.6164	10.9459	0.777491	2.44361	2.82838	4.76576	0.423207	0.34538	0.991871	0.939342	-0.187174	0.880615	0.345856
6	1	0.760361	0.637393	16.3085	25.5862	30.0832	26.8328	28.8617	31.7962	4830.83	19.4548	0.691297	1999.1	0.413821	4860	966	1268	6088100576	4.32465	177	3.21574	1553	99.6311	1112.4	1106.5	568	985	71.3552	1119.24	-0.0898239	6088100576	0.0584505	15254.5	557.816	18405.4	-4.15656	80.8718	8.83373	0.802139	2.20939	2.71084	3.78814	0.445213	0.371318	0.994859	0.950761	-0.209234	0.900577	0.361779
7	1	0.513165	0.348618	9.87028	28.3126	26.4008	26.8328	18.0278	27.2029	2095.08	14.529	0.618264	1280.69	0.611284	2120	634	789	1102305351	3.32912	79	3.9112	957	48.7525	718.356	725	447	510	33.461	721.079	-0.456186	1102305351	0.120317	3919.82	155.416	1235.12	-43.1538	18.6561	4.07777	0.637472	1.46191	2.20266	1.85457	0.537192	0.48438	0.991908	0.940738	-0.166979	0.782733	0.438729
8	1	0.590567	0.355355	9.56923	26.9287	30.2655	17.4929	30.0167	30.8869	2241.79	15.9032	0.624503	1326.42	0.591676	2268	458	745	837163487	4.18962	140.5	3.22542	989	87.5715	597.153	595	237	752	59.5764	607.552	0.285948	837163487	0.0650469	12528	255.187	13368	136.851	66.6208	12.4812	0.684615	2.61902	2.92938	5.41488	0.410443	0.330522	0.987698	0.92629	-0.157181	0.840366	0.329919
9	1	0.563423	0.355844	16.0662	45.1495	43.9318	33.1059	38.6264	52.9245	9992.29	25.4383	0.595359	3768.33	0.377124	10032	966	1500	15787799143	5.10357	300	3.35384	2358	170.722	1236.43	1236	457	1901	122.35	1254.49	-0.0673706	15787799143	0.0335516	44974.1	1088.73	164699	-337.731	237.683	27.5826	0.791353	3.78564	3.41221	12.7567	0.342475	0.254035	0.995486	0.954912	-0.18519	0.907751	0.257935
10	1	0.809261	0.323271	9.02379	27.914	26.8701	22.8254	26.4008	30.0832	2303.12	22.5897	0.510984	1650.52	0.716645	2340	1254.9	1929.2	6130009756	5.43265	344.25	3.36848	2940	210.018	1596.35	1598	706	2234	143.921	1618.54	0.0375453	6130009756	0.027452	71324.9	1397.4	301023	276.278	307.106	82.1762	0.574051	6.70683	4.17795	35.9832	0.244433	0.155905	0.990342	0.934007	-0.168464	0.906956	0.161075
11	1	0.625981	0.444117	22.1931	49.9713	44.2719	48.3735	43.9318	53.7866	11041.2	31.2811	0.475619	5041.61	0.456618	11118	729.33	1205.18	1.16611e+10	4.92791	230.15	4.0995	1872.79	153.324	1004.12	1043.56	191.62	1681.17	98.6142	1024.13	-0.769778	1.16611e+10	0.0426039	40584.3	1213.75	222177	-2960.32	225.838	14.7548	0.876536	2.82965	3.0456	6.52745	0.398291	0.317094	0.996856	0.961274	-0.231606	0.939493	0.315557
12	1	0.790243	0.369889	13.0646	35.3204	34.4819	29.4109	31.257	39.1024	4265.92	27.9116	0.476607	2668.9	0.625633	4314	581	901	2507466878	4.41284	170	3.73521	1393	103.261	751.004	760	310	1083	71.1786	762.391	0.0700145	2507466878	0.0562288	17232.2	376.627	27418	-40.8209	88.4118	13.9395	0.726367	2.68792	2.97741	6.46315	0.412316	0.333514	0.993057	0.94509	-0.173249	0.867156	0.32883
13	1	0.307494	0.275428	16.2891	59.1411	45.0999	22.4722	45.2217	47.634	3540.25	18.1855	0.460265	2440.61	0.689391	3592	399	778	1335724234	4.54912	195	2.69425	1009	115.456	592.813	596	155	854	82.1433	609.804	-0.106305	1335724234	0.0488544	20433.1	364.817	32663.2	-230.346	108.81	14.9873	0.757032	2.91054	3.04411	6.23437	0.384488	0.299297	0.98835	0.927078	-0.176684	0.878544	0.302139
14	1	0.4104	0.250773	11.5081	45.8906	40.8044	21.1896	33.2415	42.2019	2065.38	18.8335	0.520439	1507	0.72965	2100	966	1467	3155465423	5.01241	264.25	3.522	2163	158.875	1209.28	1200	717	1446	110.988	1225.81	0.411224	3155465423	0.0363542	40238.7	490.319	140610	853.064	221.19	37.4693	0.710371	4.38317	3.57163	17.0688	0.320154	0.231603	0.989852	0.934622	-0.201755	0.919008	0.238733
15	1	0.864631	0.62146	19.3525	31.1405	36.0555	35.3836	31.8904	38.1707	8007.62	26.925	0.564094	3431.38	0.428514	8045	785	1148	7317176084	4.53008	168	4.08118	1540	113.846	941.696	916	390	1150	72.7296	953.693	0.696915	7317176084	0.0563139	22738.7	570.298	68881.4	1154.59	130.724	11.131	0.842887	2.416	2.84394	5.13305	0.430951	0.355367	0.99509	0.953023	-0.219098	0.920233	0.35186
16	0	0.655214	0.578367	23.9951	41.4876	47.1699	33.2415	47.8017	51.9038	13545.4	27.1833	0.544502	5046.76	0.372581	13590	441	889	5934475587	4.78119	189	4.26342	1338	136.606	634.714	604	54	1284	84.089	660.817	0.926371	5934475587	0.0472427	33818.1	633.051	162679	2617.53	193.911	11.2187	0.890095	2.36016	2.82384	5.43654	0.445161	0.373375	0.99595	0.958277	-0.265197	0.951974	0.359041
17	0	0.756469	0.578363	12.3223	21.3055	26.9258	19.7231	24.0832	27.0924	1732.96	16.117	0.508466	1372.19	0.791819	1758	87	165	31686595	2.33541	44	3.04281	243	25.1902	130.631	135	37	206	18.5203	134.254	-0.46986	31686595	0.230979	959.815	24.8436	79.0408	-6.88217	5.02995	0.83926	0.713297	0.62052	1.33914	0.428358	0.723296	0.711505	0.990011	0.939882	-0.25502	0.802329	0.455752
18	0	0.505416	0.253653	15.4889	61.0635	62.2977	38.9102	57.2189	62.5859	12696.1	30.8625	0.458405	5741.37	0.452214	12761	866	1312	15449666911	4.86956	241	3.25359	2026	142.364	1085.75	1083	461	1565	99.8615	1100.32	0.229862	15449666911	0.0401291	31845.6	725.509	88934.7	479.633	170.417	21.3137	0.776751	3.42334	3.26666	9.1309	0.358629	0.271675	0.994922	0.951099	-0.172023	0.88208	0.273889
19	0	0.583752	0.326766	12.5417	38.3812	33.3766	27.0185	38.0789	41.3038	2760.79	22.4051	0.453758	2097.41	0.759712	2802	959	1424	4308801162	4.87903	227	3.69798	1930	146.555	1225.39	1254.5	495	1435	97.1132	1240.06	-0.250707	4308801162	0.0430362	36173.9	1002.41	135738	-834.958	191.782	22.3983	0.790289	3.48829	3.30675	9.86333	0.355142	0.267821	0.993766	0.946465	-0.205806	0.922087	0.272478
20	0	0.656549	0.572951	18.2201	31.8005	38.2753	48.3322	47.5184	52.7067	3145	20.8786	0.527989	1966.1	0.625152	3185	546.8	950	1958763031	4.71219	202	4.48584	1474	128.271	765.969	784	-6	1480	85.4216	784.217	-0.665053	1958763031	0.0470048	28287.9	1119.49	88880.2	-1118.1	139.245	17.8239	0.769436	3.17028	3.17028	7.54173	0.367773	0.280898	0.995157	0.951552	-0.190991	0.899997	0.287516
21	0	0.382057	0.19884	7.16945	36.0564	37.1214	18.1108	28.2843	37.1753	1447.83	13.7756	0.566073	1093.34	0.755159	1476	758	1047	1245621318	4.23243	142.25	3.56789	1291	89.8392	911.186	915	468	823	59.706	918.649	0.000918857	1245621318	0.0652298	13657.6	376.262	14509.1	-37.6231	65.1908	11.0325	0.708809	2.44412	2.83489	4.84166	0.426608	0.349925	0.990844	0.936209	-0.192795	0.879272	0.346105
22	0	0.767523	0.487523	5.45334	11.1858	10.7703	12.8062	8.94427	12.9615	274.167	8.58537	0.689256	296.106	1.08002	285	2125.4	2905.2	1838846547	5.48193	393	2.84765	3325	239.745	2522.2	2532	1669	1656	167.368	2540.1	-0.0317779	1838846547	0.0256448	90600.3	1365.26	314033	-599.112	318.898	196.399	0.229521	11.2854	4.62639	63.7766	0.159931	0.0833184	0.961743	0.866553	-0.462668	0.996338	0.0943079
23	0	0.709902	0.634182	15.7019	24.7592	23.8537	24.6982	27.0185	29.6311	3637.46	17.5766	0.63698	1795.66	0.493658	3664	304	419	476738825	2.89824	51	5.01924	632	35.2356	357.561	351	159	473	22.1852	360.714	0.864869	476738825	0.170719	2264.54	81.1326	710.157	39.7985	11.817	2.82527	0.614448	1.18378	2.01202	1.38794	0.589713	0.550011	0.993184	0.946892	-0.143182	0.725619	0.462225
24	0	0.448203	0.30867	11.7281	37.9954	35.3553	21.095	34.7131	39.5348	2501.67	17.0297	0.535756	1663.43	0.664927	2532	423	622	715525336	3.67096	100	3.27558	790	61.0335	525.895	530	258	532	41.8854	531.595	-0.198518	715525336	0.0935654	6027.45	142.739	2624.22	-54.7847	28.1997	8.2098	0.547884	2.17171	2.64869	3.31231	0.443853	0.368615	0.984044	0.915182	-0.115343	0.710849	0.359502
25	0	0.780876	0.380502	8.51627	22.3817	22.0227	19.4165	24.4131	26.9258	1341.21	17.4773	0.592422	992.774	0.740209	1366	77	177	23991709	2.68107	48	3.46951	263	31.1696	126.049	122.5	29	234	20.3099	132.527	0.64127	23991709	0.186863	1675.11	21.5846	279.975	19.2762	8.75305	1.69282	0.673838	0.933288	1.68124	0.753641	0.637141	0.607122	0.984025	0.920559	-0.213841	0.781118	0.468797
26	0	0.674925	0.476958	24.3851	51.1263	57.6281	44.7214	51.788	57.7062	22941.2	34.5064	0.510628	7646.4	0.333304	23010	863	1351	28809208117	5.01537	249	3.94053	2304	153.546	1101.2	1092	272	2032	103.764	1118.94	0.288339	28809208117	0.0374971	39377.6	1221.32	138710	1007.36	193.524	38.8209	0.664326	4.59461	3.6572	16.8789	0.305904	0.215723	0.994523	0.949573	-0.118618	0.798268	0.220998
27	0	0.458615	0.38225	22.7802	59.5952	44.7214	59.6406	47.8017	60.2246	15941.9	27.3313	0.494306	6197	0.388724	16010	984.9	1633	28176761521	5.35863	357	3.25292	2808	203.582	1302.06	1298	452	2356	145.056	1326.63	0.394734	28176761521	0.0281685	64594.8	1279.59	335863	1668.59	345.084	46.1103	0.763655	5.00853	3.80126	20.3881	0.291405	0.200868	0.995019	0.951776	-0.153793	0.886969	0.205612
28	0	0.811011	0.408361	11.2369	27.5171	32.5576	26.8328	34.5398	39.5727	4062.08	22.3167	0.628587	1958.62	0.482172	4104	467.28	792.127	1.72015e+09	4.50185	181.313	7.76195	1591.38	112.445	628.836	612.049	190.241	1401.14	73.3772	647.41	1.38779	1.72015e+09	0.0546247	23704.9	368.456	95800.7	1607.33	117.934	18.8825	0.721279	3.14055	3.13607	8.47437	0.37929	0.295823	0.994392	0.949939	-0.170753	0.858942	0.298996
[truncated: 1,654 more columns]
